# Supplementary material for: Spreadable Magnetic Soft Robots with On-Demand Hardening
Source: Research (Wash D C). 2023 Nov 29;6:0262. doi: 10.34133/research.0262 (PMC10687580; doi:10.34133/research.0262)
Supplement: Supplementary 1 — Figs. S1 to S16 Movies S1 to S16 [file research.0262.f1.zip]

Archive with 17 entries (17 files):
- Research-sup-R1.pdf
- S1.mp4
- S10.mp4
- S11.mp4
- S12.mp4
- S13.mp4
- S14.mp4
- S15.mp4
- S16.mp4
- S2.mp4
- S3.mp4
- S4.mp4
- S5.mp4
- S6.mp4
- S7.mp4
- S8.mp4
- S9.mp4
